# Supplementary material for: Comparison of early season crop types for wheat production and nitrogen use efficiency in the Jianghan Plain in China
Source: PeerJ. 2021 Apr 9;9:e11189. doi: 10.7717/peerj.11189 (PMC8040854; doi:10.7717/peerj.11189)
Supplement: Supplemental Information 1 [file peerj-09-11189-s001.xlsx]

## Sheet: Table1
cropping systems	pH	R1	R2	R3	R4	R5
DM	7.8	7.86	7.79	7.76	7.81	7.76
RW	7.79	7.82	7.81	7.8	7.73	7.81
cropping systems	Organic matter	R1	R2	R3	R4	R5
DM	11	10.5019	11.57	10.1417	12.5227	10.2861
RW	12.37	11.7701	13.4344	11.7193	13.3988	11.5067
cropping systems	Available nitrogen	R1	R2	R3	R4	R5
DM	82.03	76.04	83.361	82.7075	79.142	88.905
RW	51.22	58.105	44.966	51.282	48.51	53.261
cropping systems	Available phosphorous	R1	R2	R3	R4	R5
DM	15.2	14.8729	16.5075	15.2382	15.0556	14.4041
RW	12.07	12.7575	12.5402	12.6518	12.3826	10.0172
cropping systems	Available potassium	R1	R2	R3	R4	R5
DM	51.11	60.451	46.721	50.067	46.721	51.613
RW	52.74	53.413	50.143	49.991	50.067	60.105

## Sheet: Figure1
dateday	Mean temperature (℃)	Rainfall	dateday	Mean temperature (℃)	Rainfall		year	month	Mean temperature (℃)	Rainfall
20171001	21.8	0	20181001	22.1	0		2017-2018	10	16.4774	93.1
20171002	20.4	4.8	20181002	20.8	0		2017-2018	11	12.16	19.9
20171003	18.4	15.9	20181003	20.6	0		2017-2018	12	7.36774	6
20171004	13.5	3.5	20181004	19.9	0		2017-2018	1	2.62258	64.5
20171005	13.8	4.3	20181005	19.5	0		2017-2018	2	6.98571	21.8
20171006	16.1	0.5	20181006	19.8	0		2017-2018	3	13.2065	108
20171007	19.3	0	20181007	21.3	0		2017-2018	4	18.21	111
20171008	21.6	0	20181008	18.8	2.4		2017-2018	5	23.6233	121.9
20171009	23.5	0	20181009	18.6	0.1		2018-2019	10	17.7871	20.3
20171010	18.5	0.9	20181010	17.2	0		2018-2019	11	12.1067	92.6
20171011	13.8	0	20181011	16.5	0		2018-2019	12	5.57097	48.2
20171012	12.7	20.2	20181012	17.8	0		2018-2019	1	4.14516	36.5
20171013	13.8	1.6	20181013	15.8	0.4		2018-2019	2	4.35714	27.3
20171014	14.3	15.4	20181014	15.4	1.1		2018-2019	3	12.4677	51
20171015	14.6	4.9	20181015	16.2	0		2018-2019	4	17.56	84.2
20171016	14.3	10.8	20181016	16.2	0		2018-2019	5	21.27	169.5
20171017	13.8	8.6	20181017	18.2	0
20171018	14.5	0.8	20181018	18.1	0
20171019	15.9	0.7	20181019	14.7	5.5
20171020	16.3	0	20181020	13.3	4.9
20171021	16.5	0	20181021	13.6	5.4
20171022	16.2	0	20181022	16.6	0
20171023	17.8	0	20181023	17.7	0
20171024	16.3	0	20181024	18.2	0.2
20171025	17	0.2	20181025	18.8	0.3
20171026	17.8	0	20181026	18	0
20171027	17.4	0	20181027	16.5	0
20171028	17.7	0	20181028	17.7	0
20171029	16.1	0	20181029	18.6	0
20171030	13.5	0	20181030	18	0
20171031	13.6	0	20181031	16.9	0
20171101	14.8	0	20181101	16.7	0
20171102	17	0	20181102	16.7	0
20171103	17.9	0	20181103	14.9	0
20171104	15.1	0	20181104	17.3	0
20171105	14.1	0	20181105	13.6	2.5
20171106	14.2	0	20181106	9	49.5
20171107	15.7	0	20181107	7.3	9.4
20171108	15.9	0	20181108	10.7	0
20171109	16	0	20181109	10.4	0
20171110	18.3	0	20181110	12.1	9.8
20171111	13.1	0	20181111	12.6	3.9
20171112	10.5	1	20181112	12.9	1.4
20171113	11.7	2.7	20181113	12.4	0.7
20171114	13.9	0	20181114	12.7	4.6
20171115	13.4	0	20181115	13.4	0.4
20171116	12.6	1.4	20181116	12.5	1.4
20171117	11.6	7.5	20181117	7.6	4.1
20171118	8.8	1	20181118	8.5	4.9
20171119	6.3	0.5	20181119	9.3	0
20171120	7.1	0	20181120	11	0
20171121	8.9	0	20181121	13	0
20171122	9.8	0	20181122	9.4	0
20171123	10.1	0	20181123	12.3	0
20171124	9.8	0	20181124	11.4	0
20171125	10.3	0	20181125	12.6	0
20171126	10.1	0	20181126	12.1	0
20171127	9.8	0	20181127	12.1	0
20171128	11.1	0.1	20181128	13.8	0
20171129	10.1	1.6	20181129	13.1	0
20171130	6.8	4.1	20181130	11.8	0
20171201	8.1	0	20181201	12	0.3
20171202	9.1	0	20181202	12.5	0.4
20171203	11.1	0	20181203	11.4	16.4
20171204	9.4	0	20181204	9.9	0
20171205	7.3	0	20181205	6.9	10.1
20171206	7.8	0	20181206	5.5	2.6
20171207	9.1	0	20181207	3.1	1
20171208	7.1	0	20181208	2.3	0
20171209	8.3	0	20181209	2	0
20171210	7	0	20181210	1.9	0
20171211	7.3	0	20181211	3.1	0
20171212	8.6	0	20181212	1.7	0
20171213	4.4	1.6	20181213	3.6	0
20171214	3.7	0.4	20181214	4.7	0
20171215	4.7	0.6	20181215	5.8	0
20171216	6.5	0	20181216	6.8	0
20171217	2.7	0	20181217	8.9	0
20171218	3.6	0	20181218	8.6	0
20171219	4.2	0	20181219	9.6	0.5
20171220	6.1	0	20181220	10.2	0
20171221	7.8	0	20181221	10.7	1.2
20171222	8.5	0	20181222	8.5	4.8
20171223	10.2	0	20181223	8.9	0
20171224	8.3	0	20181224	6.9	0.6
20171225	7.1	0	20181225	4.9	1.2
20171226	6.9	0	20181226	4.9	0.4
20171227	7.3	0	20181227	2.8	1
20171228	9.5	3.4	20181228	-0.5	1.4
20171229	8.4	0	20181229	-0.2	0
20171230	10.6	0	20181230	-2.3	6.3
20171231	7.7	0	20181231	-2.4	0
20180101	8.1	0	20190101	-0.4	0
20180102	7.3	0.1	20190102	2.3	0
20180103	2.1	14.1	20190103	3.4	0
20180104	-1.3	19.1	20190104	4.5	0.2
20180105	-1.8	0.1	20190105	3.4	0
20180106	-0.1	1.5	20190106	2.7	0
20180107	0	0	20190107	4.5	0
20180108	3.3	0	20190108	1.5	6
20180109	3.6	0	20190109	0.9	9.1
20180110	4.1	0	20190110	1.3	0.1
20180111	4	0	20190111	2.4	0.5
20180112	2.8	0	20190112	1.6	0.3
20180113	3.4	0	20190113	4.6	0
20180114	5.6	0	20190114	5.5	1.4
20180115	4.5	0	20190115	3.7	0
20180116	7.7	2	20190116	1.7	0
20180117	5.9	0	20190117	2.8	0
20180118	6.5	0	20190118	4.3	0
20180119	5.5	3.5	20190119	5.3	0
20180120	5.5	0	20190120	5.9	0
20180121	6.7	0.6	20190121	5.8	0
20180122	5.4	0	20190122	6.4	0
20180123	4	0	20190123	7.1	0
20180124	-0.1	2.5	20190124	7.3	0
20180125	-2	8.6	20190125	10.1	0
20180126	-3.1	2.8	20190126	6.2	0
20180127	-3.5	9.6	20190127	5.4	0
20180128	-2.6	0	20190128	5.7	0.1
20180129	-1.8	0	20190129	4.4	0.9
20180130	-0.4	0	20190130	4.7	5.9
20180131	2	0	20190131	3.5	12
20180201	2.1	0	20190201	3.5	0.2
20180202	3.9	0	20190202	7.7	0
20180203	0.9	0	20190203	9.1	0
20180204	0.3	0	20190204	8.3	0
20180205	1.6	0	20190205	7.4	0
20180206	2.9	0	20190206	8.9	0
20180207	4	0	20190207	4.6	3.6
20180208	4.8	0	20190208	-0.5	1
20180209	8.3	0	20190209	-0.4	0
20180210	8.8	0	20190210	-1.6	0.4
20180211	6.3	0	20190211	0.4	0
20180212	6.5	0	20190212	1.9	2
20180213	9	0	20190213	1.6	0.2
20180214	10.3	0	20190214	1.8	0.1
20180215	9.2	0	20190215	2.8	3.4
20180216	8.3	0	20190216	3.3	0.8
20180217	7.6	0	20190217	2.4	0.8
20180218	7.9	0.5	20190218	0.6	4.1
20180219	7.8	0	20190219	0.9	0
20180220	6.9	7	20190220	4.5	3.3
20180221	6.6	0	20190221	4.3	3.7
20180222	8	0	20190222	5	0
20180223	10	0	20190223	7.3	0
20180224	10.6	0	20190224	7.8	0
20180225	7.9	0	20190225	9.3	0
20180226	10.9	0	20190226	7.5	0
20180227	11.9	12.3	20190227	6.8	3.7
20180228	12.3	2	20190228	6.8	0
20180301	11	3.3	20190301	7.9	2.5
20180302	9.3	24	20190302	7.3	8.1
20180303	12.7	5.3	20190303	9	0
20180304	12.9	7.4	20190304	10.2	6.4
20180305	10.4	0.5	20190305	10.8	5.8
20180306	7.5	9.1	20190306	11.9	0
20180307	5.6	9.7	20190307	11	0
20180308	8	0	20190308	8.5	0
20180309	10.2	0	20190309	9.4	0
20180310	12.7	0	20190310	11.2	0
20180311	13.9	0	20190311	13.3	0
20180312	15.3	0	20190312	14	0
20180313	17.3	0	20190313	11.2	5.9
20180314	19.1	0	20190314	13.1	0.9
20180315	19.1	0	20190315	14.2	0
20180316	10.6	0	20190316	15.5	0
20180317	8.4	11	20190317	12.5	0
20180318	7.6	11.9	20190318	13.7	0
20180319	8	13.2	20190319	15.4	0.2
20180320	9.8	4.6	20190320	18.6	3.3
20180321	10.2	0	20190321	13.7	2
20180322	12.4	0	20190322	8	5.7
20180323	15.7	0	20190323	10	0
20180324	16.7	2.8	20190324	10.6	0
20180325	15	4.8	20190325	12.4	0
20180326	15.3	0	20190326	14.4	0
20180327	18.3	0	20190327	17.2	0
20180328	19.9	0	20190328	17.4	2.1
20180329	19.5	0.4	20190329	16.5	0
20180330	17.5	0	20190330	14.3	0
20180331	19.5	0	20190331	13.3	8.1
20180401	21.4	0.3	20190401	14.1	0
20180402	23.6	0.1	20190402	13.4	6.4
20180403	23.7	0	20190403	14.5	0.2
20180404	13.9	0	20190404	14.9	0
20180405	8	35.3	20190405	17.2	0
20180406	13.6	0	20190406	20.8	0
20180407	12.8	0	20190407	21.9	0
20180408	16.3	0	20190408	25.3	0
20180409	19.7	0	20190409	15	19.1
20180410	22.9	0	20190410	9.8	5
20180411	24.2	0	20190411	12.9	5.3
20180412	19	0.8	20190412	14.7	0
20180413	12.8	12.3	20190413	16.7	0
20180414	14.5	1.2	20190414	17	5.5
20180415	16	0	20190415	15.2	0
20180416	16.6	0	20190416	17.8	0
20180417	19.3	0	20190417	21.3	0
20180418	21.2	0	20190418	23.7	0
20180419	22.7	0	20190419	23	0
20180420	22.8	2.7	20190420	17.9	1
20180421	0	0	20190421	18	15.5
20180422	22.3	21.1	20190422	19	0.1
20180423	16.1	36.8	20190423	20.5	0
20180424	17.5	0	20190424	22.7	0
20180425	17.4	0.4	20190425	24	0
20180426	19.6	0	20190426	17.3	0
20180427	20.4	0	20190427	13.7	0
20180428	21.6	0	20190428	12.2	15
20180429	22.8	0	20190429	14.2	11.1
20180430	23.6	0	20190430	18.1	0
20180501	23.9	2.3	20190501	20.9	0
20180502	23.7	0.6	20190502	20.8	0
20180503	22.5	0	20190503	20.9	0
20180504	21.1	0.4	20190504	23.5	0
20180505	23.5	0.8	20190505	20.7	11.2
20180506	20.8	15.8	20190506	17.9	4.2
20180507	21.4	0	20190507	15.3	4.8
20180508	21.9	0	20190508	17.9	0
20180509	23.2	0	20190509	18.5	0
20180510	22.8	0	20190510	21.3	0
20180511	20.9	0	20190511	23.8	0
20180512	22.6	0	20190512	22.5	0.5
20180513	23.7	0	20190513	21.1	0.8
20180514	27.5	0	20190514	16.8	9.3
20180515	29.4	0	20190515	18.7	2.8
20180516	30.6	0	20190516	20.9	0.9
20180517	31.2	0	20190517	24.2	2.8
20180518	26.4	45.8	20190518	24.6	0.3
20180519	25.8	0	20190519	22.6	24.1
20180520	20.4	5.2	20190520	21.6	0
20180521	19.6	1.5	20190521	18.9	0
20180522	19	4	20190522	21.9	0
20180523	21.3	0	20190523	23.6	0
20180524	23.7	0	20190524	25.2	0.6
20180525	24.9	1.4	20190525	23	93.9
20180526	24.1	2.8	20190526	25.5	6.8
20180527	24.7	0	20190527	26.4	0
20180528	23.7	0	20190528	22.1	0
20180529	25.2	0	20190529	18.3	0.6
20180530	19.2	41.3	20190530	18.7	5.9

## Sheet: Figure2
data	rainfall		C	data	0-20cm	R1	R2	R3		C	data	0-20cm	R1	R2	R3
Dec.22	0		DW	Jan.2	17.2853	17.3894	17.0158	17.4507		RW	Jan.2	19.404	19.6875	18.9561	19.5685
Dec.23	0			Jan.12	17.2563	16.5068	17.8436	17.4185			Jan.12	19.7475	19.6305	20.7749	18.837
Dec.24	0			Jan.22	20.8569	21.937	20.9689	19.665			Jan.22	23.7266	24.2063	23.5487	23.425
Dec.25	0			Mar.13	20.9931	21.0075	21.987	19.985			Mar.13	25.5664	25.6305	25.8749	25.1937
Dec.26	0			Mar.21	23.3274	24.0497	22.8261	23.1063			Mar.21	27.94	27.6304	27.4306	28.7589
Dec.27	0			Mar.30	21.0744	20.7907	21.407	21.0256			Mar.30	24.1872	24.225	24.2749	24.0618
Dec.28	3.4
Dec.29	0		C	data	20-40cm	R1	R2	R3		C	data	20-40cm	R1	R2	R3
Dec.30	0		DW	Jan.2	21.264	21.1773	22.2363	20.3785		RW	Jan.2	28.0805	28.7442	27.9246	27.5726
Dec.31	0			Jan.12	21.5405	20.7907	21.937	21.8937			Jan.12	27.8302	27.0158	28.0497	28.425
Jan.1	0			Jan.22	23.6237	22.0403	25.3184	23.5124			Jan.22	28.8954	28.7258	29.9185	28.0419
Jan.2	0.1			Mar.13	24.5309	24.1949	23.6836	25.7142			Mar.13	31.1965	31.8669	29.8732	31.8494
Jan.3	14.1			Mar.21	27.5355	28.4643	27.1361	27.0063			Mar.21	31.8791	31.8925	30.8128	32.9319
Jan.4	19.1			Mar.30	26.382	26.3208	27.5067	25.3184			Mar.30	31.1694	30.8203	30.8937	31.7942
Jan.5	0.1
Jan.6	1.5
Jan.7	0
Jan.8	0
Jan.9	0
Jan.10	0
Jan.11	0
Jan.12	0
Jan.13	0
Jan.14	0
Jan.15	0
Jan.16	2
Jan.17	0
Jan.18	0
Jan.19	3.5
Jan.20	0
Jan.21	0.6
Jan.22	0
Jan.23	0
Jan.24	2.5
Jan.25	8.6
Jan.26	2.8
Jan.27	9.6
Jan.28	0
Jan.29	0
Jan.30	0
Jan.31	0
Feb.1	0
Feb.2	0
Feb.3	0
Feb.4	0
Feb.5	0
Feb.6	0
Feb.7	0
Feb.8	0
Feb.9	0
Feb.10	0
Feb.11	0
Feb.12	0
Feb.13	0
Feb.14	0
Feb.15	0
Feb.16	0
Feb.17	0
Feb.18	0.5
Feb.19	0
Feb.20	7
Feb.21	0
Feb.22	0
Feb.23	0
Feb.24	0
Feb.25	0
Feb.26	0
Feb.27	12.3
Feb.28	2
Mar.1	3.3
Mar.2	24
Mar.3	5.3
Mar.4	7.4
Mar.5	0.5
Mar.6	9.1
Mar.7	9.7
Mar.8	0
Mar.9	0
Mar.10	0
Mar.11	0
Mar.12	0
Mar.13	0
Mar.14	0
Mar.15	0
Mar.16	0
Mar.17	11
Mar.18	11.9
Mar.19	13.2
Mar.20	4.6
Mar.21	0
Mar.22	0
Mar.23	0
Mar.24	2.8
Mar.25	4.8
Mar.26	0
Mar.27	0
Mar.28	0
Mar.29	0.4
Mar.30	0
Apr.1	0.3
Apr.2	0.1
Apr.3	0
Apr.4	0

## Sheet: Table2
Grain yield and yield composition
Year	Cropping system	nitrogen management (M)	grain yield	R1	R2	R3		Note：	Year(Y)	Cropping system(C)		nitrogen management (M)
2017-2018	DW	CK	3755.17	4281.5	3087	3897
2017-2018	DW	M1	5786.5	5830.5	5685	5844
2017-2018	DW	M2	6418	6481.5	6286.5	6486
2017-2018	RW	CK	1253.56	978	1471.33	1311.33
2017-2018	RW	M1	5688	5824	5666.67	5573.33
2017-2018	RW	M2	6558.67	6330.67	6996.67	6348.67
2018-2019	DW	CK	1945	1660	1870	2305
2018-2019	DW	M1	5216.67	5285	5090	5275
2018-2019	DW	M2	5838.33	5695	5985	5835
2018-2019	RW	CK	1413.17	1785.5	1113	1341
2018-2019	RW	M1	5056	4930	4853	5385
2018-2019	RW	M2	5774.17	5738.5	5726.5	5857.5
Y	C	M	Spike number	R1	R2	R3	R4
2017-2018	DW	CK	317	318	300	330	320
2017-2018	DW	M1	476.5	490	478	468	470
2017-2018	DW	M2	480.5	475	505	479	473
2017-2018	RW	CK	292.5	268	298	287	307
2017-2018	RW	M1	450.75	458	452	449	444
2017-2018	RW	M2	459.25	448	463	443	473
2018-2019	DW	CK	273.667	269	265	287
2018-2019	DW	M1	446.333	465	462	412
2018-2019	DW	M2	456	459	466	443
2018-2019	RW	CK	225.333	220	224	232
2018-2019	RW	M1	362	386	342	358
2018-2019	RW	M2	373.333	356	399	365
Y	C	M	Kernel Per spike	R1	R2	R3	R4
2017-2018	DW	CK	29.65	31.9	28.45	28.25	30
2017-2018	DW	M1	34.975	35.05	34.55	35.55	34.75
2017-2018	DW	M2	38.525	38.95	38.9	38.95	37.3
2017-2018	RW	CK	18.85	21.9	17.75	19.4	16.35
2017-2018	RW	M1	37.125	37.1	36.7	37.6	37.1
2017-2018	RW	M2	39.425	39.85	39.4	40.25	38.2
2018-2019	DW	CK	21.9732	25.25	18.5	22.8571	21.2857
2018-2019	DW	M1	32.2589	32.875	32.875	31.5714	31.7143
2018-2019	DW	M2	35.0848	35.75	34.875	34.2857	35.4286
2018-2019	RW	CK	20.8929	20.25	22.75	21.1429	19.4286
2018-2019	RW	M1	34.558	35.125	35.25	33.1429	34.7143
2018-2019	RW	M2	36.8527	36.375	36.75	36.5714	37.7143
Year	Cropping system	nitrogen management (M)	1000-kernel weight	R1	R2	R3	R4
2017-2018	DW	CK	40.3633	40.16	40.49	40.44
2017-2018	DW	M1	39.07	39.56	38.04	39.61
2017-2018	DW	M2	39.19	39.41	38.59	39.57
2017-2018	RW	CK	39.6	38.81	40.78	39.21
2017-2018	RW	M1	40.39	40.28	39.95	40.94
2017-2018	RW	M2	40.6533	40.37	41.12	40.47
2018-2019	DW	CK	40.6667	40.36	41.54	40.1
2018-2019	DW	M1	40.8333	40.6	40.54	41.36
2018-2019	DW	M2	41.84	42.1	42.28	41.14
2018-2019	RW	CK	42.725	40.9	43.54	43.36	43.1
2018-2019	RW	M1	42.915	41.58	44.6	42.38	43.1
2018-2019	RW	M2	43.81	42.66	43.14	43.62	45.82

## Sheet: Figure3
Nitrogen accumulation in aboveground organs in wheat maturation
Y	C	M	Grain	R1	R2	R3	R4
2017-2018	DW	CK	60.4397	60.2006	61.9409	60.6511	58.9662
2017-2018	DW	M1	136.479	134.701	140.229	130.86	140.127
2017-2018	DW	M2	150.406	145.508	148.437	158.963	148.714
2017-2018	RW	CK	22.4764	22.9918	18.1201	25.2005	23.593
2017-2018	RW	M1	122.524	120.486	121.281	120.463	127.867
2017-2018	RW	M2	123.121	129.366	118.103	122.882	122.132
Y	C	M	Hull and rachis	R1	R2	R3	R4
2017-2018	DW	CK	5.58707	6.37388	5.61555	4.67406	5.68481
2017-2018	DW	M1	16.2998	15.6575	13.9055	17.5449	18.0911
2017-2018	DW	M2	16.9523	15.5986	19.0609	18.7356	14.414
2017-2018	RW	CK	3.87839	3.84766	4.40996	3.80946	3.44648
2017-2018	RW	M1	11.5203	9.81371	13.5253	13.0794	9.66283
2017-2018	RW	M2	13.5976	15.7583	14.3393	12.6726	11.6202
Y	C	M	Flag leaf	R1	R2	R3	R4
2017-2018	DW	CK	1.30137	1.34516	1.36859	1.23497	1.25676
2017-2018	DW	M1	3.20345	3.35596	3.10536	3.15107	3.20141
2017-2018	DW	M2	4.58712	3.96249	4.35748	4.90397	5.12455
2017-2018	RW	CK	0.531474	0.663963	0.481741	0.482218	0.497972
2017-2018	RW	M1	2.24745	1.96244	1.95474	2.75464	2.31797
2017-2018	RW	M2	2.23892	2.89525	2.40853	1.63852	2.01337
Y	C	M	Other leaves	R1	R2	R3	R4
2017-2018	DW	CK	2.5228	2.58492	2.49651	2.44775	2.56203
2017-2018	DW	M1	8.06254	8.14319	8.50525	8.76262	6.83909
2017-2018	DW	M2	7.17044	7.47314	7.05947	7.75973	6.38941
2017-2018	RW	CK	1.69637	1.67003	1.71093	1.64462	1.75991
2017-2018	RW	M1	4.60003	4.55892	4.68807	4.31476	4.83836
2017-2018	RW	M2	5.28767	5.59408	6.20021	4.47964	4.87675
Y	C	M	Stem and sheath	R1	R2	R3	R4
2017-2018	DW	CK	7.17958	6.19033	8.82653	6.4544	7.24705
2017-2018	DW	M1	23.0369	24.5503	20.1368	21.6646	25.796
2017-2018	DW	M2	28.8259	21.8699	31.5399	36.1749	25.719
2017-2018	RW	CK	3.49026	3.00732	3.2353	3.97796	3.74046
2017-2018	RW	M1	10.1331	10.0011	10.1082	10.8722	9.55084
2017-2018	RW	M2	12.4041	12.9397	16.0173	9.93874	10.7206

## Sheet: Figure4
The root length density (RLD) distribution of 0-60cm in maturity (cm cm-2)								Area of each picture (19.6cm*21.6cm)
Y	C	M	0-20cm	R1	R2	R3		423.36
2017-2018	DW	CK	0.32736	0.306392	0.32736	0.348328		129.714	138.591	147.468
2017-2018	DW	M1	0.483818	0.477222	0.492777	0.481456		202.037	208.622	203.829
2017-2018	DW	M2	0.522609	0.663283	0.384298	0.520247		280.807	162.696	220.252
2017-2018	RW	CK	0.330193	0.333429	0.324594	0.332555		141.161	137.42	140.79
2017-2018	RW	M1	0.636048	0.713924	0.636048	0.558171		302.247	269.277	236.307
2017-2018	RW	M2	0.660439	0.712135	0.662801	0.606381		301.489	280.603	256.717
Y	C	M	20-40cm	R1	R2	R3
2017-2018	DW	CK	0.308223	0.34004	0.281131	0.303499		143.959	119.02	128.489
2017-2018	DW	M1	0.380907	0.295461	0.46399	0.383269		125.086	196.435	162.261
2017-2018	DW	M2	0.552205	0.780321	0.402036	0.474257		330.357	170.206	200.781
2017-2018	RW	CK	0.325306	0.456388	0.217373	0.302158		193.217	92.0269	127.922
2017-2018	RW	M1	0.239115	0.224643	0.256186	0.236517		95.1049	108.459	100.132
2017-2018	RW	M2	0.479043	0.595101	0.364874	0.477153		251.942	154.473	202.008
Y	C	M	40-60cm	R1	R2	R3
2017-2018	DW	CK	0.189823	0.188416	0.19123	0.189823		79.7679	80.959	80.3635
2017-2018	DW	M1	0.162063	0.237708	0.0840549	0.164425		100.636	35.5855	69.6108
2017-2018	DW	M2	0.23865	0.283081	0.236288	0.196581		119.845	100.035	83.2247
2017-2018	RW	CK	0.0538301	0.0933685	0.0538301	0.0142916		39.5285	22.7895	6.0505
2017-2018	RW	M1	0.0334064	0.0305443	0.0386305	0.0310443		12.9312	16.3546	13.1429
2017-2018	RW	M2	0.105531	0.151264	0.0612162	0.104114		64.0391	25.9165	44.0778

## Sheet: Figure5
Distribution of soil nitrate nitrogen content
Y	C	M	0-20cm	20-40cm	40-60cm	60-80cm	80-100cm	100-120cm	120-140cm	140-160cm	160-180cm	180-200cm
2017-2018	DW	CK	4.84647	1.09236	0.643046	0.7461	0.850297	0.648679	0.72117	0.606044	0.503913	0.660153
2017-2018	DW	M1	9.47233	3.03766	2.54685	1.88243	1.32656	2.26766	1.68371	1.63631	2.09876	1.82024
2017-2018	DW	M2	6.60409	3.43822	1.85971	1.91015	1.48857	1.69957	1.24429	2.10619	1.96522	1.96699
2017-2018	RW	CK	3.33726	2.05329	1.66767	1.51463	1.38017	1.397	1.51434	1.52704	1.81311	2.00201
2017-2018	RW	M1	3.78299	2.38191	2.01398	1.7506	1.53164	1.57964	2.3221	1.60346	1.56816	1.97231
2017-2018	RW	M2	3.42408	2.03587	1.85796	2.13044	1.58945	1.9235	1.78566	1.91622	1.92168	2.29319
Soil nitrate accumulation
Y	C	M	0-60cm	60-200cm
2017-2018	DW	CK	17.3237	12.4662
2017-2018	DW	M1	39.6301	33.468
2017-2018	DW	M2	31.3265	32.5871
2017-2018	RW	CK	19.5816	30.9287
2017-2018	RW	M1	22.6906	34.2013
2017-2018	RW	M2	19.261	35.6907
nitrate nitrogen content							nitrate nitrogen content
DW-N0	R1	R2	R3	AVERAGE			RW-N0	R1	R2	R3	AVERAGE
0-20	4.03661	5.20917	5.29362	4.84647			0-20	3.49574	3.34194	3.17409	3.33726
20-40	0.970393	1.02847	1.27821	1.09236			20-40	1.98764	2.06068	2.11154	2.05329
40-60	0.479755	0.797147	0.652237	0.643046			40-60	1.65886	1.54463	1.79952	1.66767
60-80	0.735	0.657146	0.846154	0.7461			60-80	1.60693	1.49396	1.443	1.51463
80-100	0.893285	0.680996	0.97661	0.850297			80-100	1.6	1.29504	1.24546	1.38017
100-120	0.712251	0.622165	0.611621	0.648679			100-120	1.25901	1.34026	1.59174	1.397
120-140	0.875365	0.676268	0.611878	0.72117			120-140	1.47244	1.4646	1.60597	1.51434
140-160	0.814297	0.614136	0.389698	0.606044			140-160	1.59787	1.52013	1.46312	1.52704
160-180	0.598772	0.528219	0.384748	0.503913			160-180	1.79426	2.05156	1.59351	1.81311
180-200	0.498891	0.594414	0.887154	0.660153			180-200	2.15453	2.11495	1.73656	2.00201
DW-M1	R1	R2	R3	AVERAGE			RW-M1	R1	R2	R3	AVERAGE
0-20	9.34358	10.614	8.45937	9.47233			0-20	3.59414	3.35388	4.40094	3.78299
20-40	2.86904	3.06885	3.17508	3.03766			20-40	2.30244	2.25834	2.58494	2.38191
40-60	2.93675	2.26376	2.44003	2.54685			40-60	1.68958	1.7916	2.56076	2.01398
60-80	1.97842	1.83226	1.83663	1.88243			60-80	2.04496	1.81901	1.38783	1.7506
80-100	1.56567	1.25645	1.15754	1.32656			80-100	1.64382	1.56679	1.38432	1.53164
100-120	2.29587	1.88586	2.62126	2.26766			100-120	1.98892	1.3048	1.4452	1.57964
120-140	1.58748	1.50015	1.96349	1.68371			120-140	2.52085	2.27683	2.16862	2.3221
140-160	1.67699	1.61135	1.62058	1.63631			140-160	1.59804	1.62562	1.58673	1.60346
160-180	2.22079	2.31286	1.76263	2.09876			160-180	1.51003	1.74202	1.45243	1.56816
180-200	1.6174	1.63062	2.21272	1.82024			180-200	1.34473	1.73802	2.83417	1.97231
DW-M2	R1	R2	R3	AVERAGE			RW-M2	R1	R2	R3	AVERAGE
0-20	6.78908	6.75924	6.26395	6.60409			0-20	4.38071	3.53368	2.35784	3.42408
20-40	3.03828	3.43262	3.84378	3.43822			20-40	2.24208	1.45546	2.41007	2.03587
40-60	1.98721	1.68088	1.91106	1.85971			40-60	1.97059	1.47215	2.13115	1.85796
60-80	1.91404	2.0789	1.73751	1.91015			60-80	2.1875	1.95305	2.25078	2.13044
80-100	1.51562	1.34264	1.60744	1.48857			80-100	1.6156	1.86965	1.2831	1.58945
100-120	1.69139	1.61354	1.79379	1.69957			100-120	2.1409	1.58307	2.04654	1.9235
120-140	1.28388	1.41187	1.03713	1.24429			120-140	2.1764	1.48601	1.69456	1.78566
140-160	2.2402	1.50734	2.57104	2.10619			140-160	2.07889	1.83107	1.83871	1.91622
160-180	1.73963	2.17719	1.97884	1.96522			160-180	2.14535	1.84653	1.77315	1.92168
180-200	2.17891	1.74587	1.97618	1.96699			180-200	2.34884	2.01196	2.51876	2.29319
Soil nitrate accumulation			Bulk density (DW):1.32				Soil nitrate accumulation			Bulk density (RW):1.39
DW-N0							RW-N0
0-20	10.6245	13.7107	13.933	12.7561			0-20	9.69822	9.27154	8.80587	9.25854
20-40	2.55411	2.70697	3.36429	2.87512			20-40	5.51429	5.71695	5.85804	5.69643
40-60	1.26273	2.09812	1.71671	1.69252			40-60	4.60216	4.28527	4.99241	4.62661
60-80	1.93454	1.72963	2.2271	1.96376			60-80	4.45809	4.1447	4.00331	4.20203
80-100	2.35116	1.7924	2.57047	2.23801			80-100	4.43887	3.59282	3.45529	3.82899
100-120	1.87467	1.63756	1.60981	1.70734			100-120	3.49287	3.71828	4.41596	3.8757
120-140	2.30399	1.77996	1.61048	1.89814			120-140	4.08499	4.06323	4.45542	4.20121
140-160	2.14325	1.61642	1.0257	1.59513			140-160	4.43296	4.21728	4.05912	4.23645
160-180	1.57599	1.39029	1.01267	1.32632			160-180	4.9778	5.69163	4.42088	5.0301
180-200	1.3131	1.56452	2.33502	1.73754			180-200	5.97731	5.86751	4.81772	5.55418
DW-M1							RW-M1
0-20	24.5926	27.9365	22.2653	24.9315			0-20	9.97122	9.30465	12.2095	10.4951
20-40	7.5514	8.07732	8.35691	7.99521			20-40	6.38766	6.26529	7.17139	6.60811
40-60	7.72961	5.95827	6.42224	6.70338			40-60	4.6874	4.97042	7.10431	5.58738
60-80	5.20726	4.82255	4.83406	4.95462			60-80	5.67332	5.04647	3.85025	4.85668
80-100	4.12089	3.30703	3.04669	3.49154			80-100	4.56045	4.34673	3.8405	4.24923
100-120	6.04279	4.96364	6.89923	5.96855			100-120	5.51784	3.6199	4.00941	4.38238
120-140	4.17829	3.94845	5.16797	4.43157			120-140	6.99359	6.3166	6.01638	6.44219
140-160	4.4139	4.24113	4.26541	4.30681			140-160	4.43343	4.50994	4.40207	4.44848
160-180	5.84519	6.08751	4.6393	5.524			160-180	4.18927	4.83288	4.02947	4.35054
180-200	4.25704	4.29183	5.82395	4.79094			180-200	3.73068	4.82179	7.86283	5.47177
DW-M2							RW-M2
0-20	17.8691	17.7905	16.4869	17.3822			0-20	11.5302	9.30075	6.20592	9.01228
20-40	7.99683	9.03475	10.1169	9.04951			20-40	5.90123	3.83083	6.34338	5.35848
40-60	5.23039	4.42413	5.02996	4.89483			40-60	5.18665	3.87474	5.60925	4.89021
60-80	5.03782	5.47173	4.57318	5.02758			60-80	5.75757	5.14049	5.92411	5.60739
80-100	3.98917	3.53386	4.23082	3.91795			80-100	4.25231	4.92097	3.37715	4.18348
100-120	4.4518	4.2469	4.7213	4.47333			100-120	5.63492	4.1667	5.38656	5.06272
120-140	3.37921	3.7161	2.72975	3.27502			120-140	5.72834	3.91124	4.46014	4.6999
140-160	5.89627	3.96736	6.76706	5.54356			140-160	5.47171	4.81944	4.83954	5.04356
160-180	4.57877	5.73043	5.20837	5.17252			160-180	5.64663	4.86014	4.66698	5.05791
180-200	5.73497	4.59517	5.20136	5.17717			180-200	6.18221	5.29553	6.62946	6.03574
Soil nitrate accumulation
C	M	0-60cm	R1	R2	R3
DW	CK	17.3237	14.4413	18.5158	19.014
DW	M1	39.6301	39.8736	41.9721	37.0445
DW	M2	31.3265	31.0963	31.2494	31.6338
RW	CK	19.5816	19.8147	19.2738	19.6563
RW	M1	22.6906	21.0463	20.5404	26.4852
RW	M2	19.261	22.6181	17.0063	18.1585
C	M	60-200cm	R1	R2	R3
DW	CK	12.4662	13.4967	11.5108	12.3912
DW	M1	33.468	34.0654	31.6621	34.6766
DW	M2	32.5871	33.068	31.2615	33.4318
RW	CK	30.9287	31.8629	31.2954	29.6277
RW	M1	34.2013	35.0986	33.4943	34.0109
RW	M2	35.6907	38.6737	33.1145	35.2839
